# Supplementary material for: Role of B Cell Lymphoma 2 in the Regulation of Liver Fibrosis in miR-122 Knockout Mice
Source: Biology (Basel). 2020 Jul 8;9(7):157. doi: 10.3390/biology9070157 (PMC7408427; doi:10.3390/biology9070157)
Supplement: Supplementary file 1 [file biology-09-00157-s001.zip]

Archive with 2 entries (2 files):
- biology-826085-non-published.pdf
- biology-826085-supplementary.pdf
